# Supplementary material for: The Transmembrane Receptor TIRC7 Identifies a Distinct Subset of Immune Cells with Prognostic Implications in Cholangiocarcinoma
Source: Cancers (Basel). 2021 Dec 14;13(24):6272. doi: 10.3390/cancers13246272 (PMC8699724; doi:10.3390/cancers13246272)
Supplement: Supplementary file 1 [file cancers-13-06272-s001.zip]

Archive with 1 entries (1 files):
- cancers-1503765-supplementary.pdf
